# Supplementary material for: Physical Health-Related Quality of Life Improves over Time in Post-COVID-19 Patients: An Exploratory Prospective Study
Source: J Clin Med. 2023 Jun 15;12(12):4077. doi: 10.3390/jcm12124077 (PMC10298963; doi:10.3390/jcm12124077)
Supplement: Supplementary file 1 [file jcm-12-04077-s001.zip]

Archive with 1 entries (1 files):
- Malesevic_QoL in Post-COVID_Supplements.pdf
